# Supplementary material for: Engineering the oleaginous red yeast Rhodotorula glutinis for simultaneous β-carotene and cellulase production
Source: Sci Rep. 2018 Jul 18;8:10850. doi: 10.1038/s41598-018-29194-z (PMC6052021; doi:10.1038/s41598-018-29194-z)
Supplement: Supplementary file 3 — Figure 1 Raw data [file 41598_2018_29194_MOESM3_ESM.xlsx]

## Sheet: 工作表1
		mg/g													standard curve
		Beta-carotene	Lycopene												lycopene (mg/L)	area
P4-10-9	P-ga	1.69612	0.0700969												31.25	12699.9
	P-D	1.23701	0.0413361												15.625	7004.21
	P-gly	2.38208	0.125492												7.8125	3205.3
WT	WT-ga	0.40327	0.026739												3.90625	1848.82
	WT-D	1.48047	0.100216												1.95312	924.12
	WT-gly	1.07267	0.0434612												0.976562	461.23
															0.49	239.04
															0.24	89.75
															β-carotene (mg/L)	area
															100	7453.96
															50	3741.44
Media	days	Rg strain	HPLC-Area		dry weight (g)	extraction (L)	mg/L		mg		mg/g				25	1973.39
			Beta-carotene	Lycopene			Beta-carotene	Lycopene	Beta-carotene	Lycopene	Beta-carotene	Lycopene			12.5	861.92
1Y1P2Ga	12	P4-10-9	2542.08	695.36	0.06	0.003	33.9224	1.40194	0.101767	0.00420581	1.69612	0.0700969
1Y1P2D			1550.17	403.25	0.05	0.003	20.6169	0.688936	0.0618506	0.00206681	1.23701	0.0413361
1Y1P2Gly			2972.9	977.88	0.05	0.003	39.7014	2.09153	0.119104	0.0062746	2.38208	0.125492
1Y1P2Ga	12	WT	714.68	376.61	0.07	0.003	9.40962	0.623911	0.0282289	0.00187173	0.40327	0.026739
1Y1P2D			1852.66	805.29	0.05	0.003	24.6745	1.67026	0.0740234	0.00501079	1.48047	0.100216
1Y1P2Gly			1345.98	417.76	0.05	0.003	17.8779	0.724353	0.0536336	0.00217306	1.07267	0.0434612
