# Supplementary material for: Engineering the oleaginous red yeast Rhodotorula glutinis for simultaneous β-carotene and cellulase production
Source: Sci Rep. 2018 Jul 18;8:10850. doi: 10.1038/s41598-018-29194-z (PMC6052021; doi:10.1038/s41598-018-29194-z)
Supplement: Supplementary file 4 — Figure 2 raw data [file 41598_2018_29194_MOESM4_ESM.xlsx]

## Sheet: 工作表1
	Rg strain	beta-Area	dry weight	extraction		beta-carotene amount				Beta SD	mg/L	Area
			g	L		mg/L	mg	mg/g			500	18608
	63Y-1	4808.52	0.12	0.005		117.139	0.585693	4.88077			125	5841.51
	63Y-2	4589.68	0.12	0.005		111.197	0.555984	4.6332			100	5073.92
	63Y-3	4018.67	0.12	0.005		95.6933	0.478467	3.98722			50	1815.81
	72-1	945.79	0.09	0.005		12.2614	0.0613071	0.681189			10	528.67
	72-2	898.83	0.09	0.005		10.9864	0.054932	0.610355			5	193.68
	72-3	1008.09	0.09	0.005		13.9529	0.0697646	0.775162
	WT-1	680.06	0.1	0.005		5.04656	0.0252328	0.252328
	WT-2	561.39	0.1	0.005		1.82455	0.00912275	0.0912275
	WT-3	697.03	0.1	0.005		5.50732	0.0275366	0.275366
		mg/g			average	SD
	P4-10-9-63Y	4.88	4.63	3.99	4.5	0.459021
	P4-10-9-72	0.68	0.61	0.78	0.69	0.08544
	wild type	0.25	0.09	0.28	0.206667	0.102144
		average	SD
	wild type	0.206667	0.102144
	P4-10-9-72	0.69	0.08544
	P4-10-9-63Y	4.5	0.459021
