# Supplementary material for: Engineering the oleaginous red yeast Rhodotorula glutinis for simultaneous β-carotene and cellulase production
Source: Sci Rep. 2018 Jul 18;8:10850. doi: 10.1038/s41598-018-29194-z (PMC6052021; doi:10.1038/s41598-018-29194-z)
Supplement: Supplementary file 5 — Figure 3 Raw data [file 41598_2018_29194_MOESM5_ESM.xlsx]

## Sheet: 工作表1
Rg strain	beta-Area	g	L	beta-carotene			120 hr	net			Rg strain	beta-carotene	120 hr
				mg/L	mg	mg/g	590 nm	590 nm	Reducing sugar mg/ml
BK							0.089					mg/g	590 nm
WT	1105.32	0.05	0.001	33.2172	0.0332172	0.664344	0.132	0.043	0.0425493	1	WT	0.664344	0.0425493
23C	1673.04	0.04	0.001	51.6983	0.0516983	1.29246	0.259	0.17	0.157523	2	23C	1.29246	0.157523
25C	1018.25	0.04	0.001	30.3828	0.0303828	0.75957	0.258	0.169	0.156618	3	25C	0.75957	0.156618
27C	2812.94	0.06	0.001	88.8056	0.0888056	1.48009	0.253	0.164	0.152091	4	27C	1.48009	0.152091
9B	1216.44	0.04	0.001	36.8345	0.0368345	0.920862	0.25	0.161	0.149375	5	9B	0.920862	0.149375
39B	1319.91	0.04	0.001	40.2028	0.0402028	1.00507	0.249	0.16	0.14847	6	39B	1.00507	0.14847
18C	1019.88	0.03	0.001	30.4359	0.0304359	1.01453	0.249	0.16	0.14847	7	18C	1.01453	0.14847
20C	762.58	0.04	0.001	22.0599	0.0220599	0.551498	0.247	0.158	0.146659	8	20C	0.551498	0.146659
17C	847.88	0.04	0.001	24.8367	0.0248367	0.620918	0.246	0.157	0.145754	9	17C	0.620918	0.145754
26C	1129.8	0.04	0.001	34.0141	0.0340141	0.850352	0.245	0.156	0.144849	10	26C	0.850352	0.144849
30C	1547.12	0.04	0.001	47.5992	0.0475992	1.18998	0.244	0.155	0.143944	11	30C	1.18998	0.143944
21B	1675.79	0.05	0.001	51.7878	0.0517878	1.03576	0.243	0.154	0.143038	12	21B	1.03576	0.143038
16B	1534.99	0.04	0.001	47.2043	0.0472043	1.18011	0.24	0.151	0.140322	13	16B	1.18011	0.140322
30A	956.87	0.04	0.001	28.3847	0.0283847	0.709617	0.232	0.143	0.13308	14	30A	0.709617	0.13308
14B	2210.16	0.05	0.001	69.1832	0.0691832	1.38366	0.231	0.142	0.132175	15	14B	1.38366	0.132175
20A	1741.31	0.05	0.001	53.9207	0.0539207	1.07841	0.229	0.14	0.130364	16	20A	1.07841	0.130364
7A	1096.59	0.03	0.001	32.933	0.032933	1.09777	0.227	0.138	0.128553	17	7A	1.09777	0.128553
42A	151.04	0.06	0.001	2.15238	0.00215238	0.035873	0.227	0.138	0.128553	18	42A	0.035873	0.128553
10B	1123.15	0.04	0.001	33.7976	0.0337976	0.84494	0.226	0.137	0.127648	19	10B	0.84494	0.127648
22A	1229.51	0.05	0.001	37.26	0.03726	0.745199	0.226	0.137	0.127648	20	22A	0.745199	0.127648
17A	1118.85	0.04	0.001	33.6576	0.0336576	0.841441	0.214	0.125	0.116784	21	17A	0.841441	0.116784
8A	1909.49	0.06	0.001	59.3955	0.0593955	0.989924	0.214	0.125	0.116784	22	8A	0.989924	0.116784
52B	1438.71	0.05	0.001	44.0702	0.0440702	0.881404	0.208	0.119	0.111353	23	52B	0.881404	0.111353
39A	110.39	0.03	0.001	0.829096	0.000829096	0.0276365	0.208	0.119	0.111353	24	39A	0.0276365	0.111353
40A	1425.2	0.04	0.001	43.6303	0.0436303	1.09076	0.208	0.119	0.111353	25	40A	1.09076	0.111353
16A	1706.72	0.05	0.001	52.7947	0.0527947	1.05589	0.205	0.116	0.108637	26	16A	1.05589	0.108637
5A	1548.74	0.05	0.001	47.6519	0.0476519	0.953038	0.203	0.114	0.106826	27	5A	0.953038	0.106826
32B	285.41	0.06	0.001	6.52655	0.00652655	0.108776	0.196	0.107	0.100489	28	32B	0.108776	0.100489
51B	2240.01	0.05	0.001	70.1549	0.0701549	1.4031	0.192	0.103	0.0968676	29	51B	1.4031	0.0968676
16C	1335.44	0.03	0.001	40.7083	0.0407083	1.35694	0.192	0.103	0.0968676	30	16C	1.35694	0.0968676
29C	1396.11	0.05	0.001	42.6833	0.0426833	0.853666	0.169	0.08	0.0760456	31	29C	0.853666	0.0760456
23A	1287.36	0.04	0.001	39.1432	0.0391432	0.978579	0.158	0.069	0.0660873	32	23A	0.978579	0.0660873
33A	793.51	0.04	0.001	23.0668	0.0230668	0.57667	0.152	0.063	0.0606554	33	33A	0.57667	0.0606554
22C	1103.22	0.04	0.001	33.1488	0.0331488	0.828721	0.149	0.06	0.0579395	34	22C	0.828721	0.0579395
39C	1350.38	0.04	0.001	41.1947	0.0411947	1.02987	0.139	0.05	0.0488865	35	39C	1.02987	0.0488865
31A	936.06	0.04	0.001	27.7072	0.0277072	0.692681	0.138	0.049	0.0479812	36	31A	0.692681	0.0479812
21A	2182.42	0.06	0.001	68.2802	0.0682802	1.138	0.135	0.046	0.0452653	37	21A	1.138	0.0452653
12B	816.05	0.04	0.001	23.8005	0.0238005	0.595014	0.132	0.043	0.0425493	38	12B	0.595014	0.0425493
56B	1092.76	0.04	0.001	32.8083	0.0328083	0.820208	0.118	0.029	0.0298751	39	56B	0.820208	0.0298751
54B	1245.14	0.04	0.001	37.7688	0.0377688	0.944219	0.117	0.028	0.0289698	40	54B	0.944219	0.0289698
29A	932.57	0.04	0.001	27.5936	0.0275936	0.689841	0.107	0.018	0.0199167	41	29A	0.689841	0.0199167
6B	1086.41	0.04	0.001	32.6016	0.0326016	0.81504	0.096	0.007	0.00995836	42	6B	0.81504	0.00995836
21C	1062.19	0.04	0.001	31.8132	0.0318132	0.795329	0.092	0.003	0.00633714	43	21C	0.795329	0.00633714
38B	825.25	0.03	0.001	24.1	0.0241	0.803335	0.09	0.001	0.00452653	44	38B	0.803335	0.00452653
Standard curve
mg/L	beta-Area
500	15451.9
50	1521.47
10	528.67
5	193.68
DNS-glucose SD curve
mg/ml	590 nm
0	0.036
0.2	0.177
0.4	0.421
0.6	0.666
0.8	0.876
1	1.114
