# Supplementary material for: Engineering the oleaginous red yeast Rhodotorula glutinis for simultaneous β-carotene and cellulase production
Source: Sci Rep. 2018 Jul 18;8:10850. doi: 10.1038/s41598-018-29194-z (PMC6052021; doi:10.1038/s41598-018-29194-z)
Supplement: Supplementary file 6 — Figure 4 Raw data [file 41598_2018_29194_MOESM6_ESM.xlsx]

## Sheet: 工作表1
	Rg strain	beta-Area	lycopene-Area					beta-carotene				lycopene								mg/g				mg/g				mg/g
					g	L		mg/L	mg	mg/g		mg/L	mg	mg/g		beta-carotene				average	SD		beta-carotene	average	SD		lycopene	average	SD
	WT-1	893.7	671.06		0.13	0.007		10.8471	0.0759298	0.584075		12.8018	0.0896126	0.689328		WT	0.584075	0.808752	0.967976	0.786935	0.192878		WT	0.786935	0.192878		WT	0.768786	0.0732391
	WT-2	1047.38	804.56		0.13	0.007		15.0197	0.105138	0.808752		15.481	0.108367	0.83359		P4-10-9	5.51618	5.72945	6.46136	5.90233	0.49574		P4-10-9	5.90233	0.49574		P4-10-9	1.76413	0.267645
	WT-3	1156.29	758.15		0.13	0.007		17.9767	0.125837	0.967976		14.5496	0.101847	0.783439		63Y	7.22222	6.31477	6.31863	6.61854	0.522806		63Y	6.61854	0.522806		63Y	1.18658	0.084194
	P4-1	4267.28	1495.6		0.13	0.007		102.443	0.717103	5.51618		29.3492	0.205444	1.58034		14B	13.536	11.1938	12.5252	12.4183	1.17474		14B	12.4183	1.17474		14B	2.08536	0.20453
	P4-2	4413.16	1551.6		0.13	0.007		106.404	0.744829	5.72945		30.473	0.213311	1.64086
	P4-3	4913.79	1949.84		0.13	0.007		119.997	0.839977	6.46136		38.4652	0.269256	2.0712						mg/g
	63Y-1	5434.22	1217.06		0.13	0.007		134.127	0.938889	7.22222		23.7593	0.166315	1.27935		lycopene				average	SD
	63Y-2	4813.52	1064.98		0.13	0.007		117.274	0.82092	6.31477		20.7072	0.144951	1.11501		WT	0.689328	0.83359	0.783439	0.768786	0.0732391
	63Y-3	4816.16	1111.61		0.13	0.007		117.346	0.821422	6.31863		21.643	0.151501	1.16539		P4-10-9	1.58034	1.64086	2.0712	1.76413	0.267645
	14B-1	9752.84	2107.62		0.13	0.007		251.382	1.75967	13.536		41.6316	0.291421	2.2417		63Y	1.27935	1.11501	1.16539	1.18658	0.084194
	14B-2	8150.78	1748.74		0.13	0.007		207.884	1.45519	11.1938		34.4294	0.241006	1.85389		14B	2.2417	1.85389	2.16048	2.08536	0.20453
	14B-3	9061.5	2032.46		0.13	0.007		232.611	1.62828	12.5252		40.1232	0.280863	2.16048
Beta SD	mg/L	Area
	500	18608
	125	5841.51																						mg/g	mg/g
	100	5073.92																						lycopene	beta-carotene
	50	1815.81																					WT	0.768786	0.786935
	10	528.67																					P4-10-9	1.76413	5.90233
	5	193.68																					63Y	1.18658	6.61854
																							14B	2.08536	12.4183
Lyco SD	mg/L	Area
	62.5	3211.36
	31.25	1451.64
	6.25	378.32
	3.125	229.9
