# Supplementary material for: Engineering the oleaginous red yeast Rhodotorula glutinis for simultaneous β-carotene and cellulase production
Source: Sci Rep. 2018 Jul 18;8:10850. doi: 10.1038/s41598-018-29194-z (PMC6052021; doi:10.1038/s41598-018-29194-z)
Supplement: Supplementary file 7 — Fugre 6a Raw data [file 41598_2018_29194_MOESM7_ESM.xlsx]

## Sheet: 工作表1
	Rg strain	beta-Area			beta-carotene				Rg strain	beta-carotene	beta-carotene	beta-carotene
			g	L	mg/L	mg	mg/g			mg/g	mg/g	mg/g	average	SD
7 days	WT-1	2771.3	0.12	0.005	87.4501	0.43725	3.64375		WT-7	3.64375	3.93497	3.8493	3.80934	0.149663
	WT-2	2986	0.12	0.005	94.4392	0.472196	3.93497		14B-7	27.3614	27.6448	26.3879	27.1314	0.659236
	WT-3	2922.84	0.12	0.005	92.3832	0.461916	3.8493		23C-7	16.2566	15.043	16.9709	16.0901	0.974671
	14B-1	33705.5	0.2	0.005	1094.46	5.47228	27.3614		27C-7	16.7089	16.6062	17.3599	16.8916	0.408746
	14B-2	34053.7	0.2	0.005	1105.79	5.52895	27.6448
	14B-3	32509.4	0.2	0.005	1055.52	5.27759	26.3879			average	SD
	23C-1	24055.4	0.24	0.005	780.315	3.90158	16.2566		WT	3.80934	0.149663
	23C-2	22266	0.24	0.005	722.063	3.61031	15.043		14B	27.1314	0.659236
	23C-3	25108.7	0.24	0.005	814.603	4.07301	16.9709		23C	16.0901	0.974671
	27C-1	19589.6	0.19	0.005	634.937	3.17469	16.7089		27C	16.8916	0.408746
	27C-2	19469.7	0.19	0.005	631.035	3.15517	16.6062
	27C-3	20349.5	0.19	0.005	659.676	3.29838	17.3599
beta-carotene SD curve
mg/L	beta-Area
500	15451.9
50	1521.47
10	528.67
5	193.68
