# Supplementary material for: Engineering the oleaginous red yeast Rhodotorula glutinis for simultaneous β-carotene and cellulase production
Source: Sci Rep. 2018 Jul 18;8:10850. doi: 10.1038/s41598-018-29194-z (PMC6052021; doi:10.1038/s41598-018-29194-z)
Supplement: Supplementary file 8 — Figure 6b Raw data [file 41598_2018_29194_MOESM8_ESM.xlsx]

## Sheet: 工作表1
total protein concentration									DNS-glucose SD curve
	Bio-Rad protein assay-BSA SD curve
										mg/ml	590 nm
	BSA-SD	mg/ml	595 nm							0	0.025
		0	0.283							0.2	0.157
		0.8	0.83							0.4	0.346
		1	0.958							0.6	0.55
										0.8	0.732
										1	0.898
595 nm
Tr	0.796	0.813	0.829
An	0.385	0.394	0.393
WT	0.413	0.417	0.418
14B	0.799	0.836	0.84
23C	0.578	0.6	0.6
27C	0.833	0.863	0.87
Protein total mg/ml				average	SD
Tr	0.756015	0.781107	0.804723	0.780615	0.024358
An	0.149373	0.162657	0.161181	0.157737	0.00728101
WT	0.190701	0.196605	0.198081	0.195129	0.00390517
14B	0.760443	0.815055	0.820959	0.798819	0.0333658
23C	0.434244	0.466716	0.466716	0.455892	0.0187479
27C	0.810627	0.854908	0.86524	0.843592	0.0290116
Raw data for Figure 6b and Supplementary Figure S6
Take 0.82U (Tr, Celluclast® 1.5L) as standard. All sample take 32 μg of total protein.
sigmacell cellulose type 20
							U/μg				U/μg
	590 (net)			U/μg			average	SD			type 20	type 50	microcry-
Tr	3.20787	3.20899	3.19675	0.0256881	0.025697	0.025599	0.0256613	5.4176e-05		Tr	0.0256613	0.025588	0.0256649
WT-3	-0.0242465	-0.0209098	-0.00978757	-0.000194161	-0.000167442	-7.8377e-05	-0.00014666	6.06251e-05		WT-3	9.52987e-05	5.56875e-05	5.56875e-05
14B	2.1179	2.15126	2.13347	0.0169597	0.0172269	0.0170844	0.0170903	0.000133696		14B	0.0170903	0.0167153	0.0147603
23C	2.02447	1.97887	1.99889	0.0162116	0.0158464	0.0160067	0.0160216	0.000183035		23C	0.0160216	0.0122277	0.0126523
27C	2.02447	1.98443	1.99666	0.0162116	0.0158909	0.0159889	0.0160305	0.000164308		27C	0.0160305	0.0137196	0.0116363
sigmacell cellulose type 50
							U/μg
	590 (net)			U/μg			average	SD
Tr	3.25792	3.24235	3.20899	0.025758	0.0256349	0.0253711	0.025588	0.000197675
WT-3	-0.00978757	-0.0108998	-0.0142365	-7.73829e-05	-8.61765e-05	-0.000112557	-9.20388e-05	1.83052e-05
14B	2.11122	2.09454	2.1368	0.0166919	0.0165599	0.0168941	0.0167153	0.000168306
23C	1.55289	1.55177	1.53509	0.0122775	0.0122687	0.0121368	0.0122277	7.88153e-05
27C	1.75086	1.72862	1.72639	0.0138428	0.0136669	0.0136493	0.0137196	0.000106978
cellulose microcrystalline
							U/μg
	590 (net)			U/μg			average	SD
Tr	3.25459	3.2468	3.27572	0.0256299	0.0255686	0.0257963	0.0256649	0.000117837
WT-3	-0.000889779	0.00133467	0.00133467	-7.00701e-06	1.05105e-05	1.05105e-05	4.67134e-06	1.01137e-05
14B	1.90101	1.85541	1.86653	0.0149705	0.0146114	0.0146989	0.0147603	0.000187241
23C	1.62518	1.58959	1.60516	0.0127983	0.012518	0.0126406	0.0126523	0.000140505
27C	1.49505	1.46725	1.47058	0.0117735	0.0115546	0.0115808	0.0116363	0.000119561
