# Supplementary material for: Engineering the oleaginous red yeast Rhodotorula glutinis for simultaneous β-carotene and cellulase production
Source: Sci Rep. 2018 Jul 18;8:10850. doi: 10.1038/s41598-018-29194-z (PMC6052021; doi:10.1038/s41598-018-29194-z)
Supplement: Supplementary file 9 — Figure 6c Raw data [file 41598_2018_29194_MOESM9_ESM.xlsx]

## Sheet: 工作表1
Strain	dry weight (g)		lipid weight (g)			average	SD
WT	0.02		0.0153	0.0153	0.0157	0.0154333	0.00023094
14B	0.02		0.014	0.0142	0.0143	0.0141667	0.000152753
23C	0.02		0.016	0.0161	0.0164	0.0161667	0.000208167
27C	0.02		0.0163	0.0162	0.0169	0.0164667	0.000378594
	tube	tube with lipid	lipid weight (g)
WT	1.1083	1.1236	0.0153		Strain	average	SD
	1.1084	1.1237	0.0153		WT	0.0154333	0.00023094
	1.1083	1.124	0.0157		14B	0.0141667	0.000152753
14B	1.1208	1.1348	0.014		23C	0.0161667	0.000208167
	1.1206	1.1348	0.0142		27C	0.0164667	0.000378594
	1.1206	1.1349	0.0143
23C	1.097	1.113	0.016
	1.097	1.1131	0.0161
	1.0968	1.1132	0.0164
27C	1.136	1.1523	0.0163
	1.1359	1.1521	0.0162
	1.1358	1.1527	0.0169
