# Supplementary material for: Engineering the oleaginous red yeast Rhodotorula glutinis for simultaneous β-carotene and cellulase production
Source: Sci Rep. 2018 Jul 18;8:10850. doi: 10.1038/s41598-018-29194-z (PMC6052021; doi:10.1038/s41598-018-29194-z)
Supplement: Supplementary file 10 — Figure 6d Raw data [file 41598_2018_29194_MOESM10_ESM.xlsx]

## Sheet: 工作表1
Strain	0	24	48	72	96				0	24	48	72	96
WT	0.05	6.6	17.4	14.2	13.9			WT	0.053	6.633	17.433	14.233	13.833
	0.05	6.6	17.4	14.2	13.8			14B	0.133	1.166	5.733	11.4	14.6
	0.06	6.7	17.5	14.3	13.8			23C	0.166	10.733	11.066	15.7	16.633
14B	0.01	1.2	5.7	11.4	14.7			27C	0.133	2.8	4.533	11.7	14.866
	0.01	1.2	5.7	11.4	14.7
	0.02	1.1	5.8	11.4	14.4
23C	0.01	10.7	11	15.7	16.6
	0.02	10.7	11.1	15.7	16.7
	0.02	10.8	11.1	15.7	16.6
27C	0.01	2.8	4.5	11.7	14.9
	0.01	2.8	4.6	11.7	14.9
	0.02	2.8	4.5	11.7	14.8
